# Supplementary material for: Microgripper Robot with End Electropermanent Magnet Collaborative Actuation
Source: Micromachines (Basel). 2024 Jun 17;15(6):798. doi: 10.3390/mi15060798 (PMC11205932; doi:10.3390/mi15060798)
Supplement: Supplementary file 1 [file micromachines-15-00798-s001.zip]

Archive with 6 entries (5 files):
- micromachines-3050573-supplementary/Supplementary File(s)/
- micromachines-3050573-supplementary/Supplementary File(s)/Movie S1.mp4
- micromachines-3050573-supplementary/Supplementary File(s)/Movie S2.mp4
- micromachines-3050573-supplementary/Supplementary File(s)/Movie S3.mp4
- micromachines-3050573-supplementary/Supplementary File(s)/Movie S4.mp4
- micromachines-3050573-supplementary/Supplementary File(s)/Supporting information.pdf
